# Supplementary material for: Bridging the Milk Gap: Integrating a Human Milk Bank–Blood Bank Model to Reinforce Lactation Support and Neonatal Care
Source: Nutrients. 2025 May 23;17(11):1765. doi: 10.3390/nu17111765 (PMC12158243; doi:10.3390/nu17111765)
Supplement: Supplementary file 1 [file nutrients-17-01765-s001.zip]

Archive with 1 entries (1 files):
- nutrients-3570964-supplementary.pdf
